# Supplementary material for: Determinants of institutional maternity services utilization in Myanmar
Source: PLoS One. 2022 Apr 25;17(4):e0266185. doi: 10.1371/journal.pone.0266185 (PMC9037929; doi:10.1371/journal.pone.0266185)
Supplement: S1 Data — (DO) [file pone.0266185.s006.do]

*********************Accessibility of MDHS dataset (MMIR71FL)****************************************************************************************
https://dhsprogram.com/data/dataset/Myanmar_Standard-DHS_2016.cfm?flag=1

*****************Sampling case from 2015-2016 MDHS***************************************************************************************************
ta v208
ta v208, nol
drop if v208 == 0
ta v135
ta v135, nol
drop if v135 == 2
tab m15_1
tab m15_1, nol
drop if m15_1 == 96
gen newcode = v001*1000+ v002
ta newcode
set more off
sort newcode
by newcode: gen k=_N
tab k
save "C:\Users\User\Desktop\PLOS ONE JOURNAL\Sample 3749.dta"
clear
use "C:\Users\User\Desktop\PLOS ONE JOURNAL\Sample 3749.dta", clear
keep if k == 1
save "C:\Users\User\Desktop\PLOS ONE JOURNAL\H1 Sample.dta"
clear
use "C:\Users\User\Desktop\PLOS ONE JOURNAL\Sample 3749.dta", clear
keep if k == 2
save "C:\Users\User\Desktop\PLOS ONE JOURNAL\H2 Sample.dta"
clear
use "C:\Users\User\Desktop\PLOS ONE JOURNAL\Sample 3749.dta", clear
keep if k == 3
save "C:\Users\User\Desktop\PLOS ONE JOURNAL\H3 Sample.dta"
clear
use "C:\Users\User\Desktop\PLOS ONE JOURNAL\H2 Sample.dta", clear
bsample 97, strata(newcode)
by newcode, sort : sample 50
tab k
save "C:\Users\User\Desktop\PLOS ONE JOURNAL\H2 Sample.dta", replace
clear
use "C:\Users\User\Desktop\PLOS ONE JOURNAL\H3 Sample.dta", clear
sample 1, count by (newcode)
ta newcode
save "C:\Users\User\Desktop\PLOS ONE JOURNAL\H3 Sample.dta", replace
clear
use "C:\Users\User\Desktop\PLOS ONE JOURNAL\H1 Sample.dta", clear
append using "C:\Users\User\Desktop\PLOS ONE JOURNAL\H2 Sample.dta"
append using "C:\Users\User\Desktop\PLOS ONE JOURNAL\H3 Sample.dta"
save "C:\Users\User\Desktop\PLOS ONE JOURNAL\Final Sample 3642.dta"

*****************Recoding Dependent variable******************************************************************************************************************
tab m15_1
tab m15_1, nol
recode m15_1 (11/12=0 "non-institutional delivery") (21/46=1 "institutional delivery"), gen (place_delivery)
ta place_delivery

*****************Recoding Independent Variables************************************************************************************************************************
ta v101
ta v101, nol
recode v101 (12=1 "Yangon") (2=2 "Kayah") (3=3 "Kayin") (4=4 "Chin") (5=5 "Sagaing")(6=6 "Taninthayi") (7=7 "Bagao")(8=8 "Magway")(9=9 "Mandalay") (10=10 "Mon")(11=11 "Rakhine") (1=12 "Kachin")(13=13 "Shan")(14=14 "Ayeyarwaddy")(15=15 "Nay Pyi Taw") , gen (Region)

ta v467d
ta v467d, nol
recode v467d (2=1 "No") (1=2 "Yes"), gen (Distance)

ta v467c
ta v467c, nol
recode v467c (2=1 "No") (1=2 "Yes"), gen (Money)

tab m14_1
tab m14_1, nol
recode m14_1 (0=0 "No ANC visit") (1/3=1 "1-3 times") (4/20=2 "4 times or more")(98=.), gen (Number_of_ANC_visit)

ta v717
ta v717, nol
recode v717 (1=1 "Managerial/Professional") (4 5 =2 "Agriculture")(2 3 7 8=3 "Skilled mannual")( 9=4 "Unskilled mannual")(0 6=5 "Not working"), gen (W_Occupation)

ta v705
ta v705, nol
recode v705 (1=1 "Managerial/Professional") (4 5 6=2 "Agriculture")(2 3 7 8=3 "Skilled mannual")(0 9=4 "Unskilled mannual"), gen (H_Occupation)

ta v190a
ta v190a, nol
recode v190a (4 5=1 "Wealthier") (3=2 "Average")(1 2=3 "Poor"), gen (Wealth_status)

generate Age = b2_01 - v010
label var Age "Age of women at the time of delivery"
ta Age
recode Age (min/24=1 "<= 24") (25/34=2 "25-34") (35/max=3 "35+"), gen (Age_group)

ta v701
ta v701, nol
recode v701 (0=0 "No Education") (1=1 "Primary")(2=2 "Secondary")(3=3 "Tertiary")(8=.), gen (Education_Husband)

*****************Weighted dataset********************************************************************************************************************

gen wgt = v005/1000000
svyset [pw=wgt],psu(v021) strata (v023)

********************************Description of sample (Unweighted)***********************************************************************************
ta place_delivery
ta v102
ta Region
ta Distance
ta Money
ta Number_of_ANC_visit
ta v228
ta W_Occupation
ta H_Occupation
ta Wealth_status
ta Age_group
ta v106
ta Education_Husband

********************************Description of sample (Weighted)*************************************************************************************
tab v102 [iweight=wgt]
tab Region [iweight=wgt]
tab Distance [iweight=wgt]
tab Money [iweight=wgt]
tab Number_of_ANC_visit [iweight=wgt]
tab v228 [iweight=wgt]
tab W_Occupation [iweight=wgt]
tab H_Occupation [iweight=wgt]
tab Wealth_status [iweight=wgt]
tab Age_group [iweight=wgt]
tab v106 [iweight=wgt]
tab Education_Husband [iweight=wgt]

*********************************Bivariate analysis**************************************************************************************************
tab v102 place_delivery [iweight=wgt], row
svy: tab v102 place_delivery
tab Region place_delivery [iweight=wgt], row
svy: tab Region place_delivery
tab Distance place_delivery [iweight=wgt], row
svy: tab Distance place_delivery
tab Money place_delivery [iweight=wgt], row
svy: tab Money place_delivery
tab Number_of_ANC_visit place_delivery [iweight=wgt], row
svy: tab Number_of_ANC_visit place_delivery
tab  v228 place_delivery [iweight=wgt], row
svy: tab v228 place_delivery
tab  W_Occupation place_delivery [iweight=wgt], row
svy: tab W_Occupation place_delivery
tab  H_Occupation place_delivery [iweight=wgt], row
svy: tab H_Occupation place_delivery
tab  Wealth_status place_delivery [iweight=wgt], row
svy: tab Wealth_status place_delivery
tab  Age_group place_delivery [iweight=wgt], row
svy: tab Age_group place_delivery
tab  v106 place_delivery [iweight=wgt], row
svy: tab v106 place_delivery
tab  Education_Husband place_delivery [iweight=wgt], row
svy: tab Education_Husband place_delivery

***************************Correlation Test**********************************************************************************************************
cor v102 Region Distance Money Number_of_ANC_visit v228 W_Occupation H_Occupation Wealth_status Age v106 Education_Husband 

**************************Multivariate analysis******************************************************************************************************
svy:logistic place_delivery i.v102 i.Region i.Distance i.Money
svy:logistic place_delivery i.v102 i.Region i.Distance i.Money i.Number_of_ANC_visit i.v228 i.W_Occupation i.H_Occupation i.Wealth_status i.Age_group i.v106 i.Education_Husband
